# Supplementary material for: Novel 1,2,3-Triazole Derivatives as Mimics of Steroidal System—Synthesis, Crystal Structures Determination, Hirshfeld Surfaces Analysis and Molecular Docking
Source: Molecules. 2021 Jul 2;26(13):4059. doi: 10.3390/molecules26134059 (PMC8271369; doi:10.3390/molecules26134059)
Supplement: Supplementary file 1 [file molecules-26-04059-s001.zip]

Archive with 1 entries (1 files):
- molecules-1276442-supplementary.pdf
